# Supplementary material for: Anti-Influenza A Potential of Tagetes erecta Linn. Extract Based on Bioinformatics Analysis and In Vitro Assays
Source: Int J Mol Sci. 2024 Jun 27;25(13):7065. doi: 10.3390/ijms25137065 (PMC11241564; doi:10.3390/ijms25137065)
Supplement: Supplementary file 1 [file ijms-25-07065-s001.zip]

Archive with 3 entries (3 files):
- ijms-3018460-supplementary/Supp.Figures.ijms.pdf
- ijms-3018460-supplementary/Supp.Tables 2_.xlsx
- ijms-3018460-supplementary/Supplementary Table 1.pdf
