# Supplementary material for: Anti-Influenza A Potential of Tagetes erecta Linn. Extract Based on Bioinformatics Analysis and In Vitro Assays
Source: Int J Mol Sci. 2024 Jun 27;25(13):7065. doi: 10.3390/ijms25137065 (PMC11241564; doi:10.3390/ijms25137065)
Supplement: Supplementary file 1 [file ijms-25-07065-s001.zip › ijms-3018460-supplementary/Supp.Tables 2_.xlsx]

## Sheet: Sheet1
Table S2. Expression level (log10) of seven target genes.
group	H1N1	H1N1	H1N1	H1N1	H1N1	H1N1	H1N1	H1N1	H1N1	HC	HC	HC
sample	H1N1 BN/59-Rep1	H1N1 BN/59-Rep2	H1N1 BN/59-Rep3	H1N1 KY/136-Rep1	H1N1 KY/136-Rep2	H1N1 KY/136-Rep3	H1N1 KY/180-Rep1	H1N1 KY/180-Rep2	H1N1 KY/180-Rep3	HC Rep1	HC Rep2	HC Rep3
CXCL8	3.72483	3.69139	3.7724	3.8329	3.82001	3.81637	3.81603	3.89799	3.848	3.30818	3.49539	3.22222
IL6	1.7144	1.49763	1.60525	2.12131	2.12581	2.13937	2.12535	2.00081	2.08406	0.879658	0.977555	1.15489
RELA	1.89061	1.95886	1.88326	1.97662	1.94595	2.0383	1.96378	2.01944	1.97034	1.76881	1.66004	1.79704
TGFB1	1.78829	1.88178	1.82464	2.1786	2.04523	2.10486	2.15472	2.11125	2.11973	1.7092	1.69421	1.48408
BAX	2.65604	2.67739	2.64672	2.60767	2.5497	2.64946	2.58309	2.64243	2.63018	2.75742	2.71715	2.72582
TNFRSF10B	1.81907	1.9594	1.88364	2.02771	2.04143	2.08178	1.97612	2.00517	2.04903	1.79957	1.86021	1.74945
ATM	1.88981	1.90708	1.94556	1.70337	1.64367	1.72703	1.64131	1.73874	1.66755	1.98641	1.96395	1.95568
	H1N1 Av	HC Av	H1N1 compared to HC
CXCL8	3.75281	3.34193	1.12295
IL6	1.82937	1.00403	1.82202
RELA	1.9416	1.74196	1.1146
TGFB1	1.99183	1.62917	1.22261
BAX	2.64001	2.73346	0.965813
TNFRSF10B	1.96429	1.80308	1.08941
ATM	1.78505	1.96868	0.906726
